# Supplementary material for: Statistical Methods for Detecting Nonlinear Relationships in Gene Expression and Omics Data: A Review
Source: Int J Mol Sci. 2026 Jun 24;27(13):5700. doi: 10.3390/ijms27135700 (PMC13361526; doi:10.3390/ijms27135700)
Supplement: Supplementary file 1 [file ijms-27-05700-s001.zip]

Archive with 1 entries (1 files):
- ijms-4241681-supplementary.pdf
